# Supplementary material for: The effects of electrical field spatial spread and some cognitive factors on speech-in-noise performance of individual cochlear implant users—A computer model study
Source: PLoS One. 2018 Apr 13;13(4):e0193842. doi: 10.1371/journal.pone.0193842 (PMC5898708; doi:10.1371/journal.pone.0193842)
Supplement: S1 Table — (XLSX) [file pone.0193842.s001.xlsx]

## Sheet: Patient data Table 2
			patient anamnesis
	CI user ID	TRT test result (%)	hearing aid use	etiology	Auditory performance (%)	Internal noise standard deviation derived from			SRT (dB SNR)
						TRT-test only	TRT-test and AP	AP only	measured
	8	44.9	2	unknown	-17.6	0.205	0.211	0.216	2.7
	12	62.7	2	chronic otitis media	-15.8	0.15	0.180	0.211	2.0
	30	41.6	1	sudden idiopathic	5.4	0.215	0.183	0.15	6.2
	31	60.7	2	chronic otitis media	-5.8	0.156	0.169	0.182	0.8
	32	30.4	0	temporal bone fracture	0.7	0.25	0.207	0.164	6.2
	41	38.4	2	sudden idiopathic	-17.0	0.225	0.22	0.214	4.5
	44	50.3	2	sudden idiopathic	-2.6	0.188	0.181	0.173	4.0
	46	49.8	2	genetic	2.6	0.19	0.174	0.158	2.9
	48	54.5	0	miscellaneous	-0.7	0.175	0.171	0.168	-0.1
	50	49.5	2	sudden idiopathic	-14.8	0.191	0.199	0.208	1.6
	60	55.1	1	otosclerosis	-29.5	0.174	0.212	0.25	-0.1
	61	52.7	2	genetic	2.2	0.181	0.170	0.159	1.7
	62	56.1	2	sudden idiopathic	-5.0	0.170	0.175	0.180	4.4
	63	38.9	1	Menière's disease	-17.0	0.223	0.219	0.214	3.9
	Average	49.0			-8.2	0.193	0.191	0.19	2.9
			2=bilateral
			1=unilateral
			0=no hearing aids

## Sheet: FWHMs of spatial spread  Fig. 3
FWHMs of spatial spread functions from electrical field imaging (in mm)
		participant ID
	Electrode No.	8	12	30	31	32	41	44	46	48	50	60	61	62	63
	1	6.1	12.3	8.8	10.5	7.5	11.4	11.4	7.2	11.6	10.7	8.2	12.5	6.3	10.9
	2	6.2	12	9.9	9.9	5.7	11.2	11	7.8	11.4	10.9	8.5	11.7	7.4	10.6
	3	4.6	9.7	7.1	6.7	3.7	9.8	9.5	5.1	9.9	7.4	5.3	10.9	4.9	7.3
	4	5.4	12.1	7.7	7	4.8	10	13.2	7.4	10.7	7.3	7.5	9.9	4.9	14
	5	6.1	12.8	7.9	11.4	4.4	10.1	11.4	5.7	10	8.4	8.7	10.3	4.4	8.2
	6	5.7	11.8	5.6	12	5.4	10.9	11.5	4.1	11.2	8.9	7.9	10.6	3.9	9
	7	6.5	10.8	3.8	10.6	6.3	11	12.7	3.6	17.1	10.4	6.8	10.8	4.3	5.8
	8	5.9	17.2	3.1	16.2	5.9	10.3	12.7	4.4	10.4	17.5	6.1	11.6	5.4	4.1
	9	6.7	9.4	7.3	8.9	6.4	10.2	12	4	10.5	11.1	5.5	11	7.2	7.1
	10	8.4	10.2	5.7	6.8	6.1	9.8	12.9	4	10.6	6.7	6.1	11.6	7.5	6.6
	11	9.3	18.9	5.4	6.4	6.1	10.2	19.1	3.6	10.3	5.7	6.1	18.7	8.2	5.9
	12	9.2	11.3	6.3	8.2	5.6	8.9	10.8	4.4	10	7.6	5.4	13.3	6.7	6.3
	13	8.1	10.9	6.2	10.4	5.1	9.7	9.4	4.2	10.3	7.2	4.4	13.2	5.5	6.3
	14	7.8	8.3	5.7	9	4.8	9.6	8.7	3.8	9.4	3.8	4.1	21	5.1	4
	15	5.7	6.9	5.1	8.1	4.9	8.2	4.9	3.7	8.3	3.1	4	7.9	5.3	3.7
	16	5	4.7	3.9	7	5.5	7.2	2.6	3.5	9.3	3	3.6	6.3	5.9	3.3
	17	5.6	5	3.7	4.1	4.7	5.3	2.7	4.8	7.7	3.1	3.3	4.9	5.4	3.1
	18	5.6	4	4	4.4	5.5	4.9	3.3	3.9	6.8	3.3	3.5	3.8	5.1	2.9
	19	6	4	4.2	5	4.5	5	3.8	3.2	5	3.3	3.2	3.7	5.3	3.2
	20	5.4	4	3.3	3.6	1.4	4.8	2.5	3.1	5.1	2.7	3.4	4.1	4.4	2.7
	21	6.5	4.1	6.5	4.6	5.6	5.8	2.8	3.3	6.3	4.2	4.4	4	4.9	2.8
	22	6.2	3.2	17.5	4.8	5.1	5.5	5.3	17.5	5.6	3.3	3.3	3	3.9	2.8

## Sheet: Systematic model Fig. 4
a)
spatial spread (in mm)	1	2	4	4.5	9	10
predicted SRT (dB SNR)	-1.2	-0.04	1.62	4.64	5.35	9.66
b)
internal noise strength	0.025	0.05	0.075	0.1	0.125	0.15	0.175	0.2	0.225	0.25	0.275	0.3
predicted SRT (dB SNR)	0.34	0.87	2.27	2.62	2.81	4.37	4.34	5.07	5.52	7.01	6.65	8.06

## Sheet: Correlations Fig. 5
a)					b)		c)		d)
	CI user ID	SRT (dB SNR)	average FWHM (mm)		auditory performance		TRT-test result (%)		SRT predicted from GLM (dB SNR)
		measured
	8	2.7	6.4527		-17.6		44.9		3.00
	12	2.0	9.2448		-15.8		62.7		0.12
	30	6.2	6.3023		5.4		41.6		4.98
	31	0.8	7.9848		-5.8		60.7		1.26
	32	6.2	5.3280		0.7		30.4		6.45
	41	4.5	8.6291		-17.0		38.4		3.57
	44	4.0	8.8264		-2.6		50.3		2.79
	46	2.9	5.1214		2.6		49.8		3.87
	48	-0.1	9.4245		-0.7		54.5		2.21
	50	1.6	6.7916		-14.8		49.5		2.48
	60	-0.1	5.4218		-29.5		55.1		1.00
	61	1.7	9.7602		2.2		52.7		2.58
	62	4.4	5.5364		-5.0		56.1		2.42
	63	3.9	5.9389		-17.0		38.9		3.99
	corr-coeff		-0.35		0.37		-0.72		0.79
	p-value		0.22		0.188		0.005		0.001

## Sheet: Correlation predictions Table 3
				internal noise standard deviation σint individualization						Electrical field spatial spread and σint individualization
	CI user ID	SRT (dB SNR)		from auditory performance	from AP and TRT	from TRT		Electrical field spatial spread individualization only		from auditory performance	from AP and TRT	from TRT
		measured		predicted SRT (dB SNR)	predicted SRT (dB SNR)	predicted SRT (dB SNR)		predicted SRT (dB SNR)		predicted SRT (dB SNR)	predicted SRT (dB SNR)	predicted SRT (dB SNR)
	8	2.7		5.45	5.31	5.46		4.58		5.03	4.94	4.9
	12	2.0		5.31	4.83	4.65		1.82		-0.16	-0.12	-0.24
	30	6.2		4.65	5.01	5.40		2.29		2.02	2.11	2.64
	31	0.8		4.91	4.60	4.13		8.91		8.50	8.35	8.45
	32	6.2		4.92	5.36	6.69		2.92		2.4	4.78	4.99
	41	4.5		5.32	5.89	5.81		14.39		17.49	17.95	19.81
	44	4.0		4.85	4.90	5.1		10.94		10.36	10.79	10.96
	46	2.9		4.5	4.7	5.49		5.11		2.9	2.96	5.1
	48	-0.1		4.69	4.90	4.71		4.58		NaN	NaN	NaN
	50	1.6		5.43	5.15	5.53		3.47		3.76	3.74	3.47
	60	-0.1		6.69	5.27	4.7		5.35		7.65	5.71	5.1
	61	1.7		4.49	4.69	4.9		14.03		11.59	13.54	14.24
	62	4.4		4.83	4.71	4.69		-0.93		-0.98	-1.00	-1.05
	63	3.9		5.32	5.55	5.87		2.27		2.52	2.35	2.36
	corr-coeff			-0.35	0.32	0.68		-0.16		-0.18*	-0.08*	-0.04*
	p-value			0.22	0.26	0.007		0.59		0.54	0.78	0.91
										*Note: The SRT of CI user 48 was excluded from the correlation coefficient calculation

## Sheet: Predictions Fig. 6
a)							b)
	CI user ID	SRT (dB SNR)		SRT-predicted (dB SNR)			SRT-predicted (dB SNR)
		measured
	8	2.7		5.46			4.9
	12	2.0		4.65			-0.24
	30	6.2		5.40			2.64
	31	0.8		4.13			8.45
	32	6.2		6.69			4.99
	41	4.5		5.81			19.81
	44	4.0		5.1			10.96
	46	2.9		5.49			5.1
	48	-0.1		4.71			NaN
	50	1.6		5.53			3.47
	60	-0.1		4.7			5.1
	61	1.7		4.9			1.424
	62	4.4		4.69			-1.05
	63	3.9		5.87			2.36
	corr-coeff			0.68			-0.04*
	p-value			0.007			0.91
							*Note: The SRT of CI user 48 was excluded from the correlation coefficient calculation
